# Supplementary material for: The soil depth determines soil multifunctionality via shaping the soil properties and microbial diversity
Source: PeerJ. 2026 Feb 16;14:e20734. doi: 10.7717/peerj.20734 (PMC12919322; doi:10.7717/peerj.20734)
Supplement: Supplemental Information 2 [file peerj-14-20734-s002.csv]

Sample	Group	Soil Properties		Soil Physicochemical Properties									Soil Enzyme Activities						Diversity		Network Complexity		Soil Multifunctionality
		pH	SWC	TN	TC	C:N ratio	TS	TP	C:P ratio	N:P ratio	NO3--N	NH4+-N	S-NAG	L-LAP	��-GC	PPO	POD	NP	Bacterial Diversity	Fungal Diversity	Bacterial Network Complexity	Fungal Network Complexity	Total SMF	Nutrient SMF	Carbon SMF	Nitrogen SMF
A26	C0	6.08	38.74	1.666	21.485	12.89615846	0.314	0.834	25.76139089	1.997601918	120.816	126.465	120.816	126.465	34.262	228.692	13.688	36.04	6.005953	2.20203	35.62606	12.95146	0.610196401	0.325476565	0.717622918	0.681567404
A27	C1	6.66	38.509	5.24	53.322	10.1759542	0.792	0.979	54.46578141	5.352400409	108.685	129.339	108.685	129.339	39.955	214.33	14.187	40.184	6.105695	3.172083	39.25602	16.37584	0.724730752	0.560011631	0.757694126	0.744779872
A28	C2	6.26	36.301	5.034	49.928	9.918156536	0.679	1.131	44.14500442	4.450928382	108.415	127.742	108.415	127.742	35.5	235.626	14.187	41.626	5.720847	2.676287	44.08333	11.0463	0.702821081	0.523429142	0.744367041	0.723799358
A29	C3	6.53	14.726	0.4	3.377	8.4425	0.223	0.496	6.808467742	0.806451613	125.399	137.963	125.399	137.963	38.635	253.455	14.218	36.581	5.693277	2.867354	32.99645	14.46364	0.567713585	0.173839552	0.684529458	0.637610469
A30	C4	6.54	15.89	0.605	4.995	8.256198347	0.262	0.754	6.624668435	0.802387268	124.86	146.267	124.86	146.267	38.47	213.835	13.128	39.554	5.245355	2.121677	28.87917	9.716216	0.57339754	0.203847353	0.638207253	0.654431124
A31	C0	5.42	37.1	5.445	63.275	11.62075298	0.762	0.9	70.30555556	6.05	123.512	141.796	123.512	141.796	35.417	234.635	14.997	37.932	5.988403	2.133447	35.62606	12.95146	0.773390969	0.596585347	0.79493462	0.827075039
A32	C1	6.14	39.857	5.709	65.713	11.51042214	0.836	0.965	68.09637306	5.916062176	114.346	128.701	114.346	128.701	37.975	219.778	13.408	37.031	6.029893	3.748774	39.25602	16.37584	0.753640586	0.617479776	0.777000482	0.783531133
A33	C2	6.26	36.897	4.605	47.432	10.30010858	0.616	1.163	40.78417885	3.959587274	125.399	149.461	125.399	149.461	38.965	232.159	13.315	35.86	6.102438	3.50041	44.08333	11.0463	0.731530334	0.498944414	0.747647507	0.792978725
A34	C3	6.45	35.664	5.173	49.215	9.513821767	0.736	1.888	26.06726695	2.739936441	106.259	148.822	106.259	148.822	38.47	242.559	13.875	38.202	5.255859	2.639467	32.99645	14.46364	0.741399836	0.553861952	0.754291628	0.73690354
A35	C4	6.5	26.304	2.561	25.342	9.895353378	0.455	1.335	18.98277154	1.91835206	125.938	142.435	125.938	142.435	34.509	219.778	14.249	39.283	4.893462	2.312006	28.87917	9.716216	0.657508121	0.376767869	0.689496517	0.713799515
A36	C0	5.97	36.665	7.695	129.163	16.78531514	0.808	0.675	191.3525926	11.4	112.189	133.492	112.189	133.492	40.863	243.55	13.875	35.86	6.285631	2.919308	35.62606	12.95146	0.912721436	0.903432623	0.977221024	0.938280945
A37	C1	6.15	37.532	4.845	52.706	10.87843137	0.732	0.98	53.78163265	4.943877551	119.738	142.115	119.738	142.115	37.893	238.597	13.533	42.797	5.753938	3.644778	39.25602	16.37584	0.740678234	0.54216851	0.76544539	0.787804891
A38	C2	6.78	33.509	3.94	41.201	10.4571066	0.612	1.129	36.49335695	3.489813995	109.224	144.031	109.224	144.031	36.325	216.806	14.031	38.653	5.887502	2.112506	44.08333	11.0463	0.68733716	0.468696869	0.724382273	0.72900613
A39	C3	6.79	27.094	2.831	27.285	9.637937125	0.49	1.69	16.14497041	1.675147929	119.199	140.199	119.199	140.199	37.315	218.787	13.252	36.22	5.513566	2.663157	32.99645	14.46364	0.663926942	0.40941454	0.689093668	0.694010438
A40	C4	6.8	33.728	1.388	13.329	9.603025937	0.333	1.073	12.4221808	1.293569432	118.659	129.978	118.659	129.978	34.674	252.464	13.159	40.905	5.149782	1.945248	28.87917	9.716216	0.596177813	0.285817316	0.679475767	0.64137856
